# Supplementary material for: An inorganic liquid crystalline dispersion with 2D ferroelectric moieties
Source: Natl Sci Rev. 2024 Mar 21;11(5):nwae108. doi: 10.1093/nsr/nwae108 (PMC11055536; doi:10.1093/nsr/nwae108)
Supplement: nwae108_Supplemental_File [file nwae108_supplemental_file.zip]

Archive with 4 entries (4 files):
- Supplementary data.pdf
- Video S1.mp4
- Video S2.mp4
- Video S3.mp4
